# Supplementary material for: Identification of an alternative triglyceride biosynthesis pathway
Source: Nature. 2023 Aug 30;621(7977):171–8. doi: 10.1038/s41586-023-06497-4 (PMC10482677; doi:10.1038/s41586-023-06497-4)
Supplement: Supplementary file 5 — Source Data Fig. 1 [file 41586_2023_6497_MOESM5_ESM.xlsx]

## Sheet: Sheet1
Source Data - Figure 1. TMX1 suppresses alternative TAG accumulation
panel h
	HAP1					293T
	WT	TMX1 KO	DGAT DKO	DGAT TMX1 3KO		WT	TMX1 KO	WT + DGATi	TMX1 KO + DGATi
replicate 1	1	2.91213	0.406499	3.1289		1	3.22769	0.950978	3.56482
replicate 2	1	3.875	0.0858925	2.8138		1	4.2267	1.06957	4.24903
replicate 3	1	2.49956	0.0272913	2.09697		1	3.53122	0.791445	3.68902
