# Supplementary material for: Identification of an alternative triglyceride biosynthesis pathway
Source: Nature. 2023 Aug 30;621(7977):171–8. doi: 10.1038/s41586-023-06497-4 (PMC10482677; doi:10.1038/s41586-023-06497-4)
Supplement: Supplementary file 6 — Source Data Fig. 2 [file 41586_2023_6497_MOESM6_ESM.xlsx]

## Sheet: Sheet1
Source Data - Figure 2. DIESL drives TAG accumulation in the absence of TMX1
panel h
	DGAT DKO	DGAT TMX1 3KO	DGAT DIESL 3KO	4KO
replicate 1	0.11226	1	0.0125742	0.0078889
replicate 2	0.206218	1	0.0976046	0.0954437
replicate 3	0.0199173	1	0.00845361	0.0120739
