# Supplementary material for: Identification of an alternative triglyceride biosynthesis pathway
Source: Nature. 2023 Aug 30;621(7977):171–8. doi: 10.1038/s41586-023-06497-4 (PMC10482677; doi:10.1038/s41586-023-06497-4)
Supplement: Supplementary file 7 — Source Data Fig. 4 [file 41586_2023_6497_MOESM7_ESM.xlsx]

## Sheet: Sheet1
Source Data - Figure 4. TAG synthesis by DIESL
panel b
	H130A			WT
	replicate 1	replicate 2	replicate 3	replicate 1	replicate 2	replicate 3
TAG	0	0	0	21.8425	20.7657	18.8899
DAG	4.19731	4.00089	3.17596	2.07431	2.0048	2.24807
(e)PC	51.2966	53.7978	53.8524	29.4737	27.7358	29.9429
panel f
	control			ss-hDIESL WT
	replicate 1	replicate 2	replicate 3	replicate 1	replicate 2	replicate 3
TAG	0	0	0	2.08685	2.56985	2.27227
DAG	0.996809	1.11038	0.914532	0.498979	0.553307	0.503342
panel h
	control			DIESL
time	replicate 1	replicate 2	replicate 3	replicate 1	replicate 2	replicate 3
5	0	0	0.252849	2.04308	3.32335	0.959062
15	0.725991	2.37357	1.67079	6.98637	8.66239	5.17267
45	2.83474	6.33156	3.23707	19.474	23.6729	16.4442
