# Supplementary material for: Identification of an alternative triglyceride biosynthesis pathway
Source: Nature. 2023 Aug 30;621(7977):171–8. doi: 10.1038/s41586-023-06497-4 (PMC10482677; doi:10.1038/s41586-023-06497-4)
Supplement: Supplementary file 8 — Source Data Fig. 5 [file 41586_2023_6497_MOESM8_ESM.xlsx]

## Sheet: Sheet1
Source Data - Figure 5. DIESL deficiency in cells and mice
panel b - TMRE
	control			starved			starved + oleic acid
	replicate 1	replicate 2	replicate 3	replicate 1	replicate 2	replicate 3	replicate 1	replicate 2	replicate 3
sgCTRL	98.8345	103.147	98.0186	100.875	103.814	95.3114	103.195	99.834	96.971
sgDIESL	98.0186	95.2214	93.8228	90.2729	85.9692	83.24	94.1079	91.9917	91.6183
panel b - CTG
	control				starved				starved + oleic acid
	replicate 1	replicate 2	replicate 3	replicate 4	replicate 1	replicate 2	replicate 3	replicate 4	replicate 1	replicate 2	replicate 3	replicate 4
sgCTRL	102.412	98.2249	102.109	97.2538	91.4884	86.0264	85.723	88.7574	91.7918	87.5436	88.454	86.6333
sgDIESL	89.9712	84.5092	86.0264	88.454	72.9783	70.5508	81.1713	75.7093	88.1505	83.9023	82.992	81.1713
panel c
	control			starved
	replicate 1	replicate 2	replicate 3	replicate 1	replicate 2	replicate 3
sgCTRL	100	100	100	108.571	93.986	97.2414
sgDIESL	100	100	100	74.0072	58.3062	54.5455
panel d
	male WT	male het	male KO	female WT	female het	female KO
	26	38.4	28.8	32.6	32.9	23.8
	32.7	31.4	28.5	30.6	26.9	22.6
	33.7	29.3	27.5	31.8	29.2	28.4
	32.8	33.1	31.1	27.3	27	25.8
	35.5	29.3	30.8	24.6	35.2	23.3
	36.3	32.3	29.6	33.6	30	24.5
	39.6	32.4	29.7	31.7	28.6	26.1
	32.8	41.9	27.9	33.8	32	22.8
	37.1	32.8	26.3	30.3	23.3
	29	39.9	24.6	35.2	31.3
	35.4	25.1	27	27.9	27.8
	43.2	37.7	28.3	29.7	30.3
	35.4		27		28.4
			36.9		26.3
			35
panel e - male mice
	weeks	control																	KO
8±1 days	1	4.5	4.6	4.8	3.3	5.5	5.2	4.7	4.2	4.5	6.2	4.6	4.6	5.7					4.6	4.5	4.6	4.9	3.7
15±1 days	2	7.2	7	7.3	5.8	7.3	7.9	7.6	7	7	8	7.3	7.3	7.4					7.3	7.1	6.9	7.3	6.7
22±1 days	3	12.3	10.5	10.4	10.3	6.9	12.5	12	12.4	12.1	9.9	11.9	10.6	9.7	10	13.2	10.8	10.4	11.1	9.3	9.2	7.4	8.3	9.2
29±1 days	4	20.3	15.6	16.8	19	19	19.9	18.7	16.4	19.8	16.6	21	16.5	16					14	12	11.4	9.1	11.8
43±1 days	6	23.1	23.5	23.2	24.9	21.9	22.1	22	23.5	22.1	21.5	20.2	22.7						18.9	20.8	20	17.4	18.1
panel e - female mice
	weeks	control																				KO
8±1 days	1	4.4	4.6	3.8	3.1	4.5	5.9	5.3	4.7	4.6	4.6	4.4	6	4.7	5.4	5.6	4.5	5.9				5	4.2	4.8	4.6	6.4	4.6	5.5
15±1 days	2	7.5	7.3	6.6	6.2	7.3	7.6	7.8	7.7	7.1	7.3	7.2	7.5	7.5	7.5	7.4	6	7.7				7.6	6.5	7.5	6.9	7.7	6.9	7.3
22±1 days	3	10.5	10.6	10.7	10.2	9.1	8.1	10.4	12.4	11.7	11.7	11.1	10.8	11.5	9.9	11.4	10.4	10.5	10	11.4	10.8	9.7	7.6	9.1	8.6	8.6	9.1	7.8	9.9	8.5
29±1 days	4	14.5	15.5	16.1	16.1	13.3	12.9	15.3	16.5	15.6	15.8	15.7	16.3	16.2	14.8	16	15.2	14.7	14.9	14.9	15.9	12.3	9.9	11.4	10.3	9.6	10.7	10.7	9.5	9.4
43±1 days	6	17.3	18.1	18.4	18	19.3	19.5	19.7	18.6	18.3	17.9	17.8	17	16.8								14.1	11.1	14.4	15.3	15.9	11.2
panel f
	control						KO
	replicate 1	replicate 2	replicate 3	replicate 4	replicate 5	replicate 6	replicate 1	replicate 2	replicate 3	replicate 4	replicate 5
3.5 weeks	24.7817	29.3903	26.1335	16.6679	23.3104	23.6933	20.3511	20.7218	4.54143	5.78996	17.2161
6 weeks	24.4538	18.403	18.0589	21.1552			20.5081	14.0614	18.225	29.3378	17.2552
panel g	see Sheet2 for RER time-points
	day control	day KO	night control	night KO	fast control	fast KO
replicate 1	0.8654	0.9014	0.9951	1.0748	0.8519	1.02
replicate 2	0.8914	0.9094	1.0106	1.0913	0.9518	0.9584
replicate 3	0.8965	0.9106	1.0364	1.0677	0.9016	1.1067

## Sheet: Sheet2
RER time-points from Figure 5g
		control			KO
	time (h)	replicate 1	replicate 2	replicate 3	replicate 1	replicate 2	replicate 3
1PM	6	0.808	0.821	0.831	0.845	0.902	0.838
	6.5	0.8	0.812	0.824	0.842	0.879	0.831
	7	0.809	0.814	0.815	0.841	0.859	0.803
	7.5	0.812	0.812	0.821	0.833	0.85	0.803
	8	0.803	0.862	0.821	0.849	0.852	0.818
	8.5	0.8	0.847	0.826	0.825	0.859	0.823
	9	0.819	0.836	0.831	0.871	0.875	0.818
	9.5	0.832	0.829	0.819	0.831	0.871	0.836
	10	0.825	0.84	0.836	0.86	0.855	0.803
	10.5	0.806	0.813	0.825	0.843	0.85	0.813
	11	0.803	0.8	0.84	0.839	0.865	0.831
	11.5	0.81	0.863	0.84	0.845	0.836	1.022
7PM	12	0.794	0.84	0.805	0.892	0.918	1.051
	12.5	0.826	0.831	0.825	1.033	1.014	1.081
	13	0.911	0.883	0.901	1.012	1.013	1.085
	13.5	0.904	0.888	0.966	1.059	1.024	1.111
	14	0.865	0.971	1	1.099	1.064	1.101
	14.5	0.938	0.987	1.031	1.098	1.088	1.092
	15	0.991	1.021	1.032	1.077	1.119	1.096
	15.5	1.009	1.011	1.05	1.075	1.087	1.071
	16	1.01	1	1.057	1.067	1.098	1.088
	16.5	1.034	1	1.056	1.048	1.099	1.073
	17	1.041	1.03	1.071	1.03	1.09	1.075
	17.5	1.056	1.01	1.067	0.99	1.089	1.093
1AM	18	1.04	1.022	1.05	1.044	1.092	1.09
	18.5	1.029	1.026	1.062	1.069	1.121	1.099
	19	1.012	1.044	1.061	1.096	1.097	1.063
	19.5	1.012	1.01	1.064	1.075	1.094	1.065
	20	1.007	0.989	1.057	1.062	1.132	1.029
	20.5	0.992	0.981	1.062	1.046	1.125	1.079
	21	1	1.012	1.057	1.065	1.12	1.067
	21.5	1.034	1.035	1.06	1.071	1.096	1.085
	22	1	0.972	1.033	1.07	1.087	1.09
	22.5	1.011	1	1.023	1.095	1.11	1.084
	23	1.025	1	1.021	1.079	1.075	1.101
	23.5	1.01	0.977	1.024	1.076	1.086	1.071
7AM	24	1	0.92	1.024	1.023	1.072	1.042
	24.5	0.991	0.871	0.943	0.969	1.045	1.038
	25	0.99	0.896	1	0.915	1.039	0.987
	25.5	1	0.951	0.961	0.885	1.033	0.945
	26	0.99	0.901	0.963	0.86	0.985	0.923
	26.5	0.988	0.871	0.924	0.845	0.942	0.875
	27	0.99	0.857	0.889	0.851	0.923	0.855
	27.5	0.94	0.827	0.905	0.843	0.886	0.872
	28	0.901	0.885	0.954	0.823	0.855	0.89
	28.5	0.877	0.873	0.938	0.821	0.861	0.85
	29	0.851	0.866	0.975	0.823	0.851	0.853
	29.5	0.894	0.892	0.961	0.839	0.846	0.843
1PM	30	0.885	0.915	0.917	0.807	0.891	0.863
	30.5	0.861	0.878	0.907	0.818	0.917	0.847
	31	0.842	0.862	0.924	0.815	0.862	0.824
	31.5	0.841	0.931	0.864	0.821	0.862	0.92
	32	0.822	0.946	0.838	0.817	0.848	0.915
	32.5	0.824	0.957	0.831	0.828	0.862	0.882
	33	0.831	0.887	0.905	0.85	0.87	0.889
	33.5	0.819	0.942	1	0.821	0.853	0.988
	34	0.824	0.975	1.049	0.825	0.844	0.932
	34.5	0.847	0.956	1.083	0.811	0.841	1.013
	35	0.838	0.979	1.078	0.836	0.88	1.088
	35.5	0.829	1.013	1.135	0.828	0.851	1.047
7PM	36	0.835	1.014	1.078	0.852	0.903	1.029
	36.5	0.909	1.012	1.095	1	1.049	0.958
	37	0.846	1	1.086	0.978	1.095	1.014
	37.5	0.879	0.99	1.112	1.047	1.092	1.054
	38	0.915	1.023	1.078	1.079	1.09	1.078
	38.5	1	1.046	1.07	1.111	1.102	1.109
	39	1.018	1.059	1.103	1.123	1.118	1.106
	39.5	1.043	1.043	1.08	1.103	1.088	1.125
	40	1.073	1.051	1.072	1.101	1.129	1.093
	40.5	1.05	1.071	1.061	1.11	1.124	1.1
	41	1.056	1.082	1.06	1.128	1.113	1.086
	41.5	1.053	1.07	1.09	1.12	1.146	1.083
1AM	42	1.05	1.086	1.097	1.115	1.105	1.082
	42.5	1.064	1.071	1.09	1.1	1.107	1.116
	43	1.058	1.062	1.098	1.147	1.113	1.136
	43.5	1.075	1.056	1.055	1.155	1.145	1.125
	44	1.055	1.06	1.023	1.175	1.151	1.096
	44.5	1.052	1.058	0.94	1.177	1.12	1.107
	45	1.045	1.048	0.993	1.118	1.108	1.06
	45.5	1.033	1.037	1.007	1.087	1.117	1.024
	46	1.026	1.06	1.053	1.106	1.117	0.982
	46.5	1.038	1.038	1.036	1.1	1.125	1
	47	1.025	1.04	1.024	1.09	1.113	0.948
	47.5	1	1.032	0.987	1.104	1.113	0.969
7AM	48	1.008	0.962	0.974	1.162	1.072	0.919
	48.5	1.009	0.963	0.967	1.143	1.119	0.863
	49	0.957	1.025	0.885	1.133	1.033	0.829
	49.5	0.947	1.027	0.846	1.081	1.059	0.85
	50	0.87	0.96	0.875	1.012	1	0.815
	50.5	0.869	0.943	0.907	1.06	0.932	0.91
	51	0.927	0.901	0.85	1.082	0.899	0.849
	51.5	0.957	0.979	0.842	1.018	0.882	0.933
	52	0.899	0.925	0.848	0.984	0.857	0.957
	52.5	0.846	0.896	0.816	0.948	0.869	0.901
	53	0.866	0.882	0.806	0.905	0.836	0.967
	53.5	0.896	0.875	0.853	0.887	0.824	0.934
1PM	54	0.875	0.822	0.819	0.864	0.826	0.917
	54.5	0.849	0.814	0.803	0.855	0.818	0.934
	55	0.851	0.824	0.818	0.855	0.813	0.918
	55.5	0.859	0.913	0.818	0.864	0.829	0.973
	56	0.84	0.89	0.808	0.871	0.829	1.015
	56.5	0.837	0.87	0.825	0.852	0.824	1.014
	57	0.824	0.859	0.803	0.846	0.823	1.015
	57.5	0.819	0.905	0.806	0.841	0.843	0.959
	58	0.831	0.948	0.825	0.828	0.867	1
	58.5	0.915	0.915	0.922	0.855	0.864	1.038
	59	0.909	0.947	0.866	0.82	0.857	1.04
	59.5	0.883	0.987	0.831	0.852	0.863	1.038
7PM	60	0.914	0.967	0.855	0.84	0.853	1.06
	60.5	0.952	1.012	0.921	1.022	0.87	1.099
	61	0.909	1.042	0.989	1.094	0.962	1.115
	61.5	0.924	1.009	0.912	1.101	0.921	1.085
	62	0.898	1	0.92	1.094	1.011	1.097
	62.5	0.844	0.979	0.897	1.07	0.979	1.111
	63	0.841	0.886	0.848	1.029	0.952	1.099
	63.5	0.805	0.856	0.879	0.947	0.945	1.111
	64	0.797	0.898	0.889	0.933	0.961	1.107
	64.5	0.796	0.944	0.879	0.892	0.936	1.128
	65	0.802	0.925	0.865	0.857	0.905	1.109
	65.5	0.796	0.895	0.868	0.814	0.882	1.083
1AM	66	0.794	0.841	0.854	0.836	0.867	1.038
	66.5	0.786	0.805	0.829	0.814	0.847	1.013
	67	0.788	0.819	0.816	0.827	0.833	1
	67.5	0.806	0.832	0.827	0.829	0.878	1.037
	68	0.838	0.828	0.87	0.846	0.842	1.044
	68.5	0.813	0.863	0.839	0.843	0.798	0.938
	69	0.783	0.841	0.804	0.823	0.802	0.919
	69.5	0.813	0.784	0.827	0.824	0.83	0.876
	70	0.806	0.802	0.857	0.809	0.857	0.979
	70.5	0.814	0.813	0.833	0.819	0.903	0.936
	71	0.857	0.826	0.818	0.833	0.815	0.922
	71.5	0.792	0.821	0.831	0.9	0.798	0.895
7AM	72	0.798	0.8	0.833	0.9	0.827	0.879
