# Supplementary material for: Identification of an alternative triglyceride biosynthesis pathway
Source: Nature. 2023 Aug 30;621(7977):171–8. doi: 10.1038/s41586-023-06497-4 (PMC10482677; doi:10.1038/s41586-023-06497-4)
Supplement: Supplementary file 9 — Source Data Extended Data Fig. 1 [file 41586_2023_6497_MOESM9_ESM.xlsx]

## Sheet: Sheet1
Source Data - Extended Data Fig. 1. Characterization of TAG synthesis and lipid storage in HAP1 cells and other cell lines
panel c
	WT	DGATi
replicate 1	1	0.052391
replicate 2	1	0.159718
replicate 3	1	0.118967
panel e
	WT	DGAT DKO
replicate 1	1	0.0231882
replicate 2	1	0.0320967
replicate 3	1	0.104038
