# Supplementary material for: Identification of an alternative triglyceride biosynthesis pathway
Source: Nature. 2023 Aug 30;621(7977):171–8. doi: 10.1038/s41586-023-06497-4 (PMC10482677; doi:10.1038/s41586-023-06497-4)
Supplement: Supplementary file 10 — Source Data Extended Data Fig. 2 [file 41586_2023_6497_MOESM10_ESM.xlsx]

## Sheet: Sheet1
Source Data - Extended Data Fig. 2. TMX1 uniquely controls TAG accumulation
panel f
	TMX1	TMX2	TMX3	TMX4
replicate 1	11.6408	10.1617	9.57991	9.29144
replicate 2	11.635	10.1466	9.15032	8.77757
replicate 3	11.9702	10.3256	9.52983	9.42361
replicate 4	11.7543	9.95722	9.58734	9.85061
replicate 5	11.877	10.0687	9.329	9.23574
replicate 6	11.6593	10.0553	9.68357	9.71778
replicate 7	11.9253	10.0091	9.5161	9.80714
replicate 8	9.21901	10.7479	5.58325	7.58591
replicate 9	9.68319	10.7647	6.5949	8.00058
replicate 10	11.6741	10.4131	9.62942	9.32557
panel j
	DGAT DKO	3KO	3KO+TMX1	3KO+TMX2	3KO+TMX3	3KO+TMX4
replicate 1	0.019636	1	0.045785	0.783782	0.66313	0.634828
replicate 2	0.0651748	1	0.0959432	0.822806	0.826575	0.784443
replicate 3	0.0759048	1	0.128644	1.07338	0.9282	0.595009
