# Supplementary material for: Identification of an alternative triglyceride biosynthesis pathway
Source: Nature. 2023 Aug 30;621(7977):171–8. doi: 10.1038/s41586-023-06497-4 (PMC10482677; doi:10.1038/s41586-023-06497-4)
Supplement: Supplementary file 11 — Source Data Extended Data Fig. 4 [file 41586_2023_6497_MOESM11_ESM.xlsx]

## Sheet: Sheet1
Source Data - Extended Data Fig. 4. DIESL is an ER membrane glycosylated acyltransferase that physically interacts with TMX1
panel b
	sgCTRL	sgTMX1
replicate 1	1	0.655272
replicate 2	1	0.563826
replicate 3	1	0.630666
panel c
	TMX1 WT			TMX1 KO
CHX (µg/ml)	replicate 1	replicate 2	replicate 3	replicate 1	replicate 2	replicate 3
0	1	1	1	1	1	1
3.13	1.16357	1.0735	0.912537	1.13389	0.733224	0.955497
6.25	1.03554	1.00516	0.676484	0.902246	0.590028	1.11772
12.5	0.916646	1.01054	0.61875	0.518155	0.431007	0.666006
25	1.09858	0.917981	0.617275	0.331026	0.286203	0.518377
50	0.620535	0.953846	0.556296	0.322842	0.274747	0.318181
100	0.575876	0.837236	0.457238	0.263219	0.083811	0.180336
200	0.347591	0.509362	0.157915	0.239728	0.00776331	0.182483
panel e
	TMX1		CANX		PDI		EIF4G
	control	HA	control	HA	control	HA	control	HA
replicate 1	0	2.03082	0	0.255386	0.0676778	0.0847495	0	0
replicate 2	0	5.42853	0	0.393938	0.0957774	0.136092	0	0
replicate 3	0	4.98072	0	0.198734	0.131017	0.0850331	0	0
panel l
	TMX1 WT				TMX1 KO
	replicate 1	replicate 2	replicate 3	replicate 4	replicate 1	replicate 2	replicate 3	replicate 4
WT	1	1	1	1	4.93361	6.63165	4.51597	5.46806
N5Q	0.50965	2.53762	1.00487	0.99182	7.8171	10.7264	7.017	6.94503
H130A	0.0123878	0.010102	0.00448531	0.00594216	0.0302595	0.00469431	0.00102675	0.00947308
