# Supplementary material for: Identification of an alternative triglyceride biosynthesis pathway
Source: Nature. 2023 Aug 30;621(7977):171–8. doi: 10.1038/s41586-023-06497-4 (PMC10482677; doi:10.1038/s41586-023-06497-4)
Supplement: Supplementary file 12 — Source Data Extended Data Fig. 5 [file 41586_2023_6497_MOESM12_ESM.xlsx]

## Sheet: Sheet1
Source Data - Extended Data Fig. 5. Perturbation of the lipidome by DIESL
panel a
	DGAT DKO	3KO
replicate 1	1	0.0330894
replicate 2	1	0.0479042
replicate 3	1	0.00064561
panel c
	all other lipids			CE			TAG
	replicate 1	replicate 2	replicate 3	replicate 1	replicate 2	replicate 3	replicate 1	replicate 2	replicate 3
control	11.4028	11.4639	12.5963	0.0944597	0.101352	0.114353	0.00998761	0.00213639	0.00196322
+DIESL WT	13.6943	14.7389	13.3992	1.01339	1.07595	0.855835	4.11033	4.14473	3.31989
+DIESL H130A	11.5558	14.5443	11.4083	0.0874549	0.126643	0.0959023	0	0	0
panel d
	control			+DIESL WT			+DIESL H130A
	replicate 1	replicate 2	replicate 3	replicate 1	replicate 2	replicate 3	replicate 1	replicate 2	replicate 3
CE	0.82087	0.876186	0.899518	5.38521	5.39066	4.86963	0.751119	0.863222	0.833628
TAG	0.086794	0.0184691	0.0154431	21.8425	20.7657	18.8899	0	0	0
DAG	4.08058	4.89411	5.60095	2.07431	2.0048	2.24807	4.19731	4.00089	3.17596
PA	0.34954	0.541651	0.389727	0.423797	0.390372	0.515184	0.290561	0.322916	0.32097
(e)PC	47.6763	45.6924	48.5477	29.4737	27.7358	29.9429	51.2966	53.7978	53.8524
(e)PE	19.2686	18.4006	17.1497	16.3107	15.8659	14.8171	16.6381	15.9712	18.3217
PG	0.835062	0.815238	0.843614	0.382353	0.378867	0.338588	0.6392	0.603214	0.711452
PI	13.7078	13.8317	12.5863	12.0863	14.1032	14.2385	12.627	12.828	11.0716
PS	8.55521	10.3253	8.87024	7.53774	8.27294	8.9223	9.43148	7.88486	7.78011
CL	1.15935	1.11117	1.54505	1.2063	1.79699	2.19572	1.01134	0.850058	0.685347
SM	2.21586	2.26729	2.22722	2.36947	2.37558	2.23703	2.03016	1.74829	2.12176
(Hex)Cer	0.477375	0.47576	0.596446	0.276482	0.239377	0.240926	0.437567	0.523059	0.428746
LPL	0.766638	0.750212	0.728101	0.631091	0.679844	0.544156	0.649613	0.60663	0.696333
panel e - ePC / sn-1 chain length
	WT			H130A
	replicate 1	replicate 2	replicate 3	replicate 1	replicate 2	replicate 3
16	0.363391	0.355985	0.32582	0.911159	1.14857	0.940273
17	0.399053	0.400898	0.359446	0.882862	1.16008	0.957063
18	0.27766	0.29952	0.272341	0.89553	1.16816	0.936314
panel e - ePC / sn-1 chain saturation
	WT			H130A
	replicate 1	replicate 2	replicate 3	replicate 1	replicate 2	replicate 3
0	0.291798	0.298002	0.269995	0.916325	1.13568	0.947996
1	0.373295	0.36514	0.339817	0.887478	1.17594	0.936582
2	0.433783	0.504958	0.427692	0.869032	1.21535	0.915615
panel e - ePC / sn-2 chain length
	WT			H130A
	replicate 1	replicate 2	replicate 3	replicate 1	replicate 2	replicate 3
14	0.285585	0.33594	0.302511	0.910879	1.11979	0.969328
15	0.494589	0.514988	0.444893	0.87322	1.16391	0.962872
16	0.362807	0.365464	0.335691	0.917473	1.13538	0.947145
17	0.448075	0.475216	0.402135	0.900269	1.16605	0.933682
18	0.420648	0.419131	0.390858	0.901005	1.1535	0.945498
19	0.334301	0.278908	0.352492	0.975376	1.13588	0.888742
20	0.290189	0.256797	0.253949	0.890239	1.16131	0.948447
21	0	0	0	0.190441	1.66847	1.14109
22	0.0743439	0.14113	0.0801116	0.87535	1.24461	0.880036
24	0	0	0	0.68476	1.28446	1.03078
panel e - ePC / sn-2 chain saturation
	WT			H130A
	replicate 1	replicate 2	replicate 3	replicate 1	replicate 2	replicate 3
0	0.276813	0.28079	0.259942	0.925217	1.11912	0.955663
1	0.453309	0.455167	0.418801	0.90169	1.15673	0.941584
2	0.38105	0.385991	0.375197	0.871476	1.239	0.889526
3	0.29475	0.238292	0.223698	0.886742	1.19041	0.922849
4	0.26444	0.248658	0.229068	0.842697	1.18185	0.975455
5	0.106281	0.303673	0.169329	0.860884	1.26622	0.872893
6	0.0516775	0	0	0.888599	1.21459	0.89681
panel e - PC / sn-1 chain length
	WT			H130A
	replicate 1	replicate 2	replicate 3	replicate 1	replicate 2	replicate 3
12	0.924187	0	0.777086	1.05312	1.10715	0.839727
13	0	0	0.558075	1.21712	0	1.78288
14	0.872388	0.893034	0.82596	0.874599	1.18078	0.944621
15	0.86516	1.04394	0.943441	0.830713	1.21736	0.951942
16	0.960443	0.949134	0.905131	0.895938	1.18063	0.923433
17	0.7998	0.787969	0.753066	0.86396	1.22081	0.915225
18	0.974912	0.960249	0.933356	0.900982	1.18905	0.909966
20	1.34206	0.279845	0.408331	0.494769	1.93332	0.571916
panel e - PC / sn-1 chain saturation
	WT			H130A
	replicate 1	replicate 2	replicate 3	replicate 1	replicate 2	replicate 3
0	0.90874	0.915844	0.854784	0.896887	1.1753	0.927814
1	1.04358	1.02425	1.02522	0.879859	1.21327	0.906875
2	0.941303	0.576868	0.550713	0.788434	1.13863	1.07293
panel e - PC / sn-2 chain length
	WT			H130A
	replicate 1	replicate 2	replicate 3	replicate 1	replicate 2	replicate 3
14	0.603136	0.914063	0.521401	0.9542	1.13464	0.911165
15	0.43386	0.510787	0.328921	0.8419	1.24936	0.908737
16	0.98456	0.996033	0.938167	0.88759	1.18914	0.923275
17	0.878404	0.778657	0.725464	0.872703	1.15493	0.972366
18	0.971	0.969091	0.927994	0.89673	1.18205	0.921219
19	0.828204	0.746618	0.89326	0.94574	1.20429	0.849969
20	0.890712	0.883884	0.832338	0.868258	1.21486	0.916877
21	0	0	0.40173	0.806135	1.4255	0.768363
22	0.791416	0.776207	0.749136	0.859885	1.1864	0.953712
24	0.225305	0.188994	0.293058	0.947175	1.16217	0.890651
panel e - PC / sn-2 chain saturation
	WT			H130A
	replicate 1	replicate 2	replicate 3	replicate 1	replicate 2	replicate 3
0	0.843134	0.863995	0.784151	0.933793	1.09467	0.971533
1	0.959099	0.954432	0.91327	0.887554	1.19432	0.918131
2	0.990068	0.966759	0.984389	0.88408	1.21892	0.896995
3	1.02629	0.951343	0.945563	0.917853	1.18748	0.894666
4	1.03319	1.02359	0.881251	0.804297	1.26278	0.932926
5	0.911992	0.939454	0.901081	0.85215	1.26671	0.881139
6	0.870715	0.915814	0.916272	0.827839	1.26964	0.902517
panel f - ePC / sn-1 chain length
	WT			H130A
	replicate 1	replicate 2	replicate 3	replicate 1	replicate 2	replicate 3
12	0	0	0	0	0	0
13	0	0	0	0	0	0
14	0	0	0	0	0	0
15	0	0	0	0	0	0
16	51.6442	49.8185	50.0947	48.1351	47.2347	47.5733
17	16.2263	16.0522	15.812	13.3445	13.6499	13.8545
18	32.1295	34.1293	34.0933	38.5204	39.1154	38.5722
19	0	0	0	0	0	0
20	0	0	0	0	0	0
22	0	0	0	0	0	0
panel f - ePC / sn-1 chain saturation
	WT			H130A
	replicate 1	replicate 2	replicate 3	replicate 1	replicate 2	replicate 3
0	45.6604	45.9185	45.7066	53.3	51.4244	52.8111
1	44.8295	43.1801	44.1493	39.6178	40.8653	40.0424
2	9.51014	10.9014	10.1441	7.08224	7.71033	7.14643
3	0	0	0	0	0	0
4	0	0	0	0	0	0
6	0	0	0	0	0	0
panel f - ePC / sn-2 chain length
	WT			H130A
	replicate 1	replicate 2	replicate 3	replicate 1	replicate 2	replicate 3
12	0	0	0	0	0	0
14	1.04304	1.2082	1.19529	1.23665	1.18348	1.26037
15	2.16461	2.21945	2.10648	1.42063	1.47405	1.50026
16	50.2887	49.8828	50.3385	47.2725	45.54	46.7383
17	4.48221	4.68107	4.35191	3.34761	3.37532	3.32509
18	28.2246	27.693	28.3723	22.4728	22.3966	22.5856
19	0.34289	0.281703	0.39114	0.371886	0.337138	0.32453
20	11.1393	9.70689	10.5461	12.703	12.8998	12.9614
21	0	0	0	0.0103587	0.0706478	0.0594437
22	2.31465	4.32685	2.69838	10.1308	11.2133	9.75447
23	0	0	0	0	0	0
24	0	0	0	1.03387	1.50968	1.49052
panel f - ePC / sn-2 chain saturation
	WT			H130A
	replicate 1	replicate 2	replicate 3	replicate 1	replicate 2	replicate 3
0	28.9974	28.9645	29.4589	36.0277	33.9239	35.6401
1	53.895	53.2889	53.8677	39.8503	39.7962	39.8543
2	4.69087	4.67909	4.99686	3.98793	4.41366	3.89846
3	4.60892	3.66915	3.78419	5.15422	5.38639	5.13733
4	5.77172	5.34432	5.40889	6.83706	7.46442	7.57961
5	1.44088	4.05406	2.48354	4.33848	4.96752	4.21304
6	0.595178	0	0	3.80427	4.04792	3.67712
panel f - PC / sn-1 chain length
	WT			H130A
	replicate 1	replicate 2	replicate 3	replicate 1	replicate 2	replicate 3
12	0.0758708	0	0.067091	0.09185	0.0725854	0.0707181
13	0	0	0.0151863	0.033458	0	0.0473238
14	7.49532	7.69842	7.46311	7.98318	8.10169	8.3256
15	3.81593	4.61991	4.37622	3.89262	4.28794	4.30717
16	63.7687	63.2291	63.2015	63.1975	62.6002	62.8954
17	2.92426	2.89066	2.89566	3.35594	3.5646	3.43273
18	21.7907	21.5349	21.9398	21.3948	21.2243	20.8645
19	0	0	0	0	0	0
20	0.129262	0.027044	0.0413612	0.0506277	0.148706	0.0565079
22	0	0	0	0	0	0
panel f - PC / sn-1 chain saturation
	WT			H130A
	replicate 1	replicate 2	replicate 3	replicate 1	replicate 2	replicate 3
0	68.2664	69.0307	67.5312	71.58	70.5086	71.4999
1	30.9741	30.5023	32.0015	27.7442	28.7577	27.612
2	0.759501	0.467013	0.46731	0.675851	0.733684	0.888074
3	0	0	0	0	0	0
4	0	0	0	0	0	0
6	0	0	0	0	0	0
panel f - PC / sn-2 chain length
	WT			H130A
	replicate 1	replicate 2	replicate 3	replicate 1	replicate 2	replicate 3
12	0	0	0	0	0	0
14	0.157912	0.240121	0.143566	0.265415	0.237237	0.244723
15	0.116289	0.137368	0.0927176	0.239738	0.267427	0.249866
16	24.1755	24.5392	24.2267	23.1544	23.318	23.2564
17	3.21466	2.85917	2.79214	3.39308	3.37538	3.65047
18	61.1793	61.2637	61.4909	60.0252	59.4768	59.5424
19	0.860921	0.778714	0.976527	1.04444	0.999732	0.906371
20	7.27923	7.24765	7.15367	7.53848	7.92872	7.68665
21	0	0	0.0320748	0.0650194	0.0864258	0.0598402
22	2.77679	2.73256	2.76426	3.20527	3.32427	3.43268
23	0	0	0	0	0	0
24	0.239343	0.201442	0.327404	1.06897	0.985933	0.970587
panel f - PC / sn-2 chain saturation
	WT			H130A
	replicate 1	replicate 2	replicate 3	replicate 1	replicate 2	replicate 3
0	11.9344	12.2707	11.6731	14.0424	12.3742	14.1072
1	74.1535	74.0401	74.2589	72.9037	73.7418	72.82
2	6.42434	6.29413	6.71755	6.09455	6.31636	5.97078
3	2.71653	2.5266	2.63218	2.5811	2.51014	2.42931
4	2.29655	2.28282	2.06003	1.89931	2.24154	2.12725
5	1.18959	1.22952	1.23609	1.18089	1.3195	1.17904
6	1.28506	1.35615	1.42217	1.29801	1.49643	1.36641
panel f - all other PLs / sn-1 chain length
	WT			H130A
	replicate 1	replicate 2	replicate 3	replicate 1	replicate 2	replicate 3
12	0	0	0	0	0	0
13	0	0	0	0	0
14	0.222554	0.315732	0.486982	0.322443	0.240739	0.30985
15	0.071033	0.0723544	0.720468	0.765014	0.0728469	0.0719734
16	30.0175	29.0161	27.2047	29.5989	28.1464	29.4297
17	2.01434	2.6073	1.95795	2.90921	2.847	3.10838
18	67.1013	66.4976	67.6068	64.8849	67.9256	65.4983
19	0.00327373	0.273712	0.0304662	0.0659012	0.0200712	0.0534373
20	0.498391	1.14673	1.93479	1.22265	0.66624	1.41392
22	0.0715621	0.0704574	0.0577489	0.230953	0.081145	0.114379
panel f - all other PLs / sn-1 chain saturation
	WT			H130A
	replicate 1	replicate 2	replicate 3	replicate 1	replicate 2	replicate 3
0	54.443	53.8524	57.6295	53.9763	55.2882	50.7023
1	41.1746	41.8098	38.2816	41.2151	40.4815	44.4814
2	4.17918	4.11572	3.88494	4.44581	3.92565	4.61434
3	0.105664	0.130817	0.1203	0.266178	0.173703	0.0875065
4	0.0259619	0.0207563	0.0259965	0	0.0498239	0
6	0.0715621	0.0704574	0.0577489	0.0965909	0.081145	0.114379
panel f - all other PLs / sn-2 chain length
	WT			H130A
	replicate 1	replicate 2	replicate 3	replicate 1	replicate 2	replicate 3
12	0	0	0	0	0.049757	0
14	0.147454	0.100593	0.0457312	0.0798821	0.079768	0.105085
15	0.00109153	0.00138399	0	0.00194026	0.00136904	0.00229067
16	1.76707	1.92495	1.78644	1.50892	1.49767	1.63115
17	0.930375	0.766492	0.744163	0.739622	0.753666	0.629977
18	32.5757	37.34	33.9964	32.2899	31.0286	32.0703
19	0.364247	1.21879	1.185	1.35758	0.836978	1.19184
20	34.7079	35.5288	37.5756	33.7613	31.6948	32.0801
21	0.0597213	0.382537	0.254204	0.344323	0.300249	0.401091
22	28.3285	21.6596	23.2722	28.327	32.3351	30.2125
23	0	0.00430358	0.0130913	0	0.00533503	0
24	1.11792	1.0726	1.12715	1.58943	1.41668	1.67566
panel f - all other PLs / sn-1 chain saturation
	WT			H130A
	replicate 1	replicate 2	replicate 3	replicate 1	replicate 2	replicate 3
0	5.25504	6.83265	6.02721	5.63246	4.98263	5.18844
1	29.4946	34.0114	30.453	32.3116	30.4448	31.7776
2	6.82839	7.86329	7.09033	6.64275	7.26345	7.28804
3	25.106	19.3199	24.7458	20.2299	23.6832	19.5288
4	17.4104	17.6666	16.9891	17.4049	17.0847	18.3572
5	7.73989	7.60203	7.58431	8.92721	7.6471	8.17272
6	8.16566	6.70408	7.11027	8.85118	8.89419	9.68725
panel g - sn-2 chain length
	ePC						PC						all other PLs
	WT			H130A			WT			H130A			WT			H130A
	replicate 1	replicate 2	replicate 3	replicate 1	replicate 2	replicate 3	replicate 1	replicate 2	replicate 3	replicate 1	replicate 2	replicate 3	replicate 1	replicate 2	replicate 3	replicate 1	replicate 2	replicate 3
≤ 19	86.546	85.9663	86.7556	76.122	74.3066	75.7341	89.7046	89.8183	89.7226	88.1223	87.6747	87.8502	35.7859	41.3522	37.7578	35.9779	34.2478	35.6307
≥ 20	13.454	14.0337	13.2444	23.878	25.6934	24.2659	10.2954	10.1817	10.2774	11.8777	12.3253	12.1498	64.2141	58.6478	62.2422	64.0221	65.7522	64.3693
panel g - sn-2 chain saturation
	ePC						PC						all other PLs
	WT			H130A			WT			H130A			WT			H130A
	replicate 1	replicate 2	replicate 3	replicate 1	replicate 2	replicate 3	replicate 1	replicate 2	replicate 3	replicate 1	replicate 2	replicate 3	replicate 1	replicate 2	replicate 3	replicate 1	replicate 2	replicate 3
0	28.9974	28.9645	29.4589	36.0277	33.9239	35.6401	11.9344	12.2707	11.6731	14.0424	12.3742	14.1072	5.25504	6.83265	6.02721	5.63246	4.98263	5.18844
1	53.895	53.2889	53.8677	39.8503	39.7962	39.8543	74.1535	74.0401	74.2589	72.9037	73.7418	72.82	29.4946	34.0114	30.453	32.3116	30.4448	31.7776
≥ 2	17.1076	17.7466	16.6735	24.122	26.2799	24.5056	13.9121	13.6892	14.068	13.0539	13.884	13.0728	65.2504	59.1559	63.5198	62.056	64.5726	63.034
