# Supplementary material for: Identification of an alternative triglyceride biosynthesis pathway
Source: Nature. 2023 Aug 30;621(7977):171–8. doi: 10.1038/s41586-023-06497-4 (PMC10482677; doi:10.1038/s41586-023-06497-4)
Supplement: Supplementary file 13 — Source Data Extended Data Fig. 6 [file 41586_2023_6497_MOESM13_ESM.xlsx]

## Sheet: Sheet1
Source Data - Extended Data Fig. 6. NBD-DAG acylation by DIESL in HAP1 cells
panel d / top
	3KO+WT	3KO+H130A	4KO+WT	4KO+H130A
replicate 1	0.0136058	0.0291068	1	0.00268137
replicate 2	0.00310619	0.00950848	1	0.00599927
replicate 3	0.00324697	0.00509608	1	0.00508365
panel d / bottom
	WT	WT+OA	DKO	DKO+OA	3KO	3KO+OA
replicate 1	0.107976	1	0.0358926	0.00612258	1.1177	1.31696
replicate 2	0.102495	1	0.0480037	0.0165057	1.27214	1.16219
replicate 3	0.142613	1	0.0206334	0.0165091	1.19223	1.26218
