# Supplementary material for: Identification of an alternative triglyceride biosynthesis pathway
Source: Nature. 2023 Aug 30;621(7977):171–8. doi: 10.1038/s41586-023-06497-4 (PMC10482677; doi:10.1038/s41586-023-06497-4)
Supplement: Supplementary file 14 — Source Data Extended Data Fig. 7 [file 41586_2023_6497_MOESM14_ESM.xlsx]

## Sheet: Sheet1
Source Data - Extended Data Fig. 7. Steady-state DIESL activity
panel a
	sgCTRL		sgDIESL
	-	DGATi	-	DGATi
replicate 1	1	0.40436	0.855063	0.0794486
replicate 2	1	0.393463	0.903252	0.0177438
replicate 3	1	0.507044	0.907414	0.12774
panel b - HT29
	sgCTRL		sgDIESL		sgTMX1
	-	DGATi	-	DGATi	-	DGATi
replicate 1	1	0.37	0.82	0.16	2.23	1.49
replicate 2	1	0.61	0.79	0.33	2.07	1.83
replicate 3	1	0.68	0.8	0.28	1.63	1.38
panel b - U251
	sgCTRL		sgDIESL		sgTMX1
	-	DGATi	-	DGATi	-	DGATi
replicate 1	1	0.72	0.56	0.07	2.66	2.4
replicate 2	1	0.49	0.57	0.04	2.02	1.85
replicate 3	1	0.77	1.08	0.08	2.55	1.76
