# Supplementary material for: Identification of an alternative triglyceride biosynthesis pathway
Source: Nature. 2023 Aug 30;621(7977):171–8. doi: 10.1038/s41586-023-06497-4 (PMC10482677; doi:10.1038/s41586-023-06497-4)
Supplement: Supplementary file 15 — Source Data Extended Data Fig. 8 [file 41586_2023_6497_MOESM15_ESM.xlsx]

## Sheet: Sheet1
Source Data - Extended Data Fig. 8. DIESL maintains mitochondrial function
panel a - RPE1
	sgCTRL		sgDIESL
	control	starved	control	starved
replicate 1	1	2.35016	4.52784	4.45763
replicate 2	1	1.70937	2.4308	2.93449
replicate 3	1	1.61981	3.72493	4.34406
panel a - HT29
	sgCTRL		sgDIESL
	control	starved	control	starved
replicate 1	1	2.941	0.72	10.9
replicate 2	1	3.605	1.16	23.592
replicate 3	1	2.105	0.89	7.271
panel a - U251
	sgCTRL		sgDIESL
	control	starved	control	starved
replicate 1	1	1.511	1.15	3.492
replicate 2	1	1.18	0.812	7.616
replicate 3	1	1.29	0.98	2.156
panel b
	sgCTRL				sgDIESL
	-	-	DGATi	DGATi	-	-	DGATi	DGATi
	complete	starved	complete	starved	complete	starved	complete	starved
replicate 1	1	1.269	1.191	0.976	1.059	1.538	2.811	4.107
replicate 2	1	1.522	0.97	0.763	0.811	1.473	2.579	4.924
replicate 3	1	1.302	0.78	0.898	1.211	1.367	2.97	4.206
panel e
	control
sgCTRL	198	376	217	204	167	115	184	168	132	200	180	123	117	215	191	191	163	116	97	118	167	118	186	81	85	78	230	174	225	353	179	190	225	223	233	189	270	165	367	317	275	238	235	172	253	235	246	174	209
sgDIESL	374	258	212	116	130	115	278	160	375	133	205	286	459	241	340	178	286	360	343	55	138	71	38	98	95	46	54	102	129	93	246	181	210	242	113	139	155	133	183	106
panel f
	complete	starved
	68+FBS	68+LPDS	OA	OA+DGATi	OA+etomoxir
replicate 1	103.269	75.5769	103.269	104.038	78.6538
replicate 2	95.5769	74.8077	104.808	108.654	75.5769
replicate 3	99.4231	87.8846	92.5	103.269	90.1923
replicate 4	101.731	84.8077	100.962	93.2692	84.8077
panel g - 293T
	complete			starved
	replicate 1	replicate 2	replicate 3	replicate 1	replicate 2	replicate 3
sgCTRL	94.9153	98.3051	106.78	79.4915	61.5254	66.8644
sgDIESL	109.028	104.167	86.8056	47.3611	38.2639	29.1667
panel g - U251
	complete			starved
	replicate 1	replicate 2	replicate 3	replicate 1	replicate 2	replicate 3
sgCTRL	114.436	90.7271	94.8367	86.3014	103.688	72.0759
sgDIESL	97.9592	102.168	99.8724	45.9184	36.199	35.1658
[truncated: 51 more columns]
