# Supplementary material for: Identification of an alternative triglyceride biosynthesis pathway
Source: Nature. 2023 Aug 30;621(7977):171–8. doi: 10.1038/s41586-023-06497-4 (PMC10482677; doi:10.1038/s41586-023-06497-4)
Supplement: Supplementary file 16 — Source Data Extended Data Fig. 9 [file 41586_2023_6497_MOESM16_ESM.xlsx]

## Sheet: Sheet1
Source Data - Extended Data Fig. 9. Characterization of Diesl KO mice
panel d
	male		female
	control	KO	control	KO
	9.3	8	8.2	8
	9.1	8.6	8.6	7
	8.8	8.5	8.7	8.1
			8.8	8
			8.8	8.2
panel e
	lean mass		fat mass
	control	KO	control	KO
	20.908	16.932	6.935	3.983
	20.318	19.925	7.082	3.815
	19.44	17.791	4.747	3.851
panel f
	serum TAG			total cholesterol			HDL-cholesterol			LDL-cholesterol
	WT	KO		WT	KO		WT	KO		WT	KO
	2.2	1.3		2.4	2.5		2	2		0.3	0.4
	1.6	1.6		2.6	2.1		2.2	1.8		0.3	0.3
	1.4	1.5		2.1	2.3		2	2		0.2	0.3
	1.6	1.6		2.2	2.3		2	1.9		0.2	0.3
	1.5	1.2		3.3	2.4		2.8	2.1		0.4	0.4
	1.6	0.8		2.4	2.2		2.2	2		0.3	0.3
	1.6	1.6		2.1	2.8		1.8	2.5		0.2	0.6
	1	1.9		1.8	2.6		1.7	2.4		0.1	0.2
	2.3	1.2		1.6	1.7		1.4	1.6		0.1	0.1
	2.1	1.4		2.4	2.9		2	2.6		0.2	0.2
	2	1.5		2.5	2.4		2.2	2.3		0.2	0.2
	2.2	2		2.6	2.6		2.3	2.2		0.3	0.3
	2.5	1.9		3.2	2.6		2.6	2.3		0.3	0.3
	1.1	1.6		2.7	2.6		2.4	2.3		0.3	0.4
	2.1	2.2		1.8	2.5		1.5	2.1		0.2	0.3
	1.9	1.3		2.5	2.5		2.1	2.3		0.2	0.3
	1.1	1.2		2	2.2		1.7	1.9		0.2	0.2
	2	1.2		2.1	2.1		1.8	1.8		0.2	0.3
	1.9	1.1		2.2	2.6		1.9	2.4		0.2	0.3
	3.6	1		3.5	2.2		2.2	2		0.3	0.2
		1.2			2			1.7			0.2
		2.1			2.8			2.3			0.2
		2.4			2.7			1.6			0.3
panel g
	WT	KO
	0.0920848	0.0766427
	0.11451	0.0717099
	0.0813749	0.073426
	0.083217	0.0683168
panel h
	liver			kidney			heart
	control	KO		control	KO		control	KO
	0.95813	0.923135		0.872001	1.04162		0.899736	0.936623
	0.980762	0.963286		0.919865	0.894913		0.977444	1.0256
	1.06111	1.04762		1.20813	1.03515		1.12282	1.08683
panel j
	uncorrected food intake					body weight-corrected food intake
	males		females			males		females
	control	KO	control	KO		control	KO	control	KO
	4.5	3.815	3.64	3.965		0.163569	0.176744	0.182028	0.193878
	4.55	4.2	4.14	3.21		0.181481	0.172691	0.202083	0.228261
	5.715	3.875	4.965	4.185		0.259414	0.193023	0.196	0.21608
			5.1	3.815				0.206009	0.212766
			5.075	3.285				0.229911	0.207547
panel k
time	species	WT						KO
3.5 weeks	TAG	24.7817	29.3903	26.1335	16.6679	23.3104	23.6933	20.3511	20.7218	4.54143	5.78996	17.2161
3.5 weeks	PLs	66.1521	60.9088	62.9861	73.7343	66.073	66.2798	71.1777	64.1281	86.6634	84.0814	73.079
3.5 weeks	other	9.06627	9.7009	10.8804	9.59783	10.6166	10.0269	8.47115	15.15	8.79514	10.1286	9.70485
6 weeks	TAG	24.4538	18.403	18.0589	21.1552			20.5081	14.0614	18.225	29.3378	17.2552
6 weeks	PLs	67.2426	74.7461	73.5461	70.5608			72.2173	77.838	72.2282	57.9581	73.6356
6 weeks	other	8.30359	6.85095	8.39498	8.28399			7.27453	8.10063	9.54681	12.704	9.10914
panel l
	36	38	40	42	44	46	47	48	49	50	51	52	53	54	55	56	57	58	59	60	61	62
0	0	0	0	0		0.263855		0.451303
1						0.449961		0.40945	0.242048	0.365546
2						0.663898		0.449083	0.132188	0.437391	0.477892	0.438876	0.485631	0.391824	0.492959	0.560849
3						0		0.546662	0.297288	0.488631	0.58455	0.581762	0.591769	0.495503	0.739933	0.358068		0.232117
4										0.554856	0.686328	0.680502	0.667416	0.61385	0.657585	0.130744		0.889351
5										0.63729		0.645255	0.686093	0.697891	0.8222	0.430312
6										0		0.654659		0.783716		0.660429	0	0.44585		0.3755
7												0.240094		0.775783		0.794352	1.85516	0.453404		0.346196
8														0.85609		0.974583	0	0.86018		0.659931
9																0.619591		1.00233		0.768423
10																0.406156		1.16742		1.01464
11																		1.3169		1.22353
12																				1.25509		0.875976
